# Supplementary material for: Optimization of carvedilol solid lipid nanoparticles: An approach to control the release and enhance the oral bioavailability on rabbits
Source: PLoS One. 2018 Aug 30;13(8):e0203405. doi: 10.1371/journal.pone.0203405 (PMC6117064; doi:10.1371/journal.pone.0203405)
Supplement: S1 File — (XLSX) [file pone.0203405.s001.xlsx]

## Sheet: Sheet1
In vitro release of carvedilol from solid lipid nanoparticles (Box-Behnken design)
(Cumulative %)
Time	F1 (Gelucire 3 %)	F2 (Percirol 8 %)	F3 (Percirol 8 %)	F4	F5 (Gelucire 3 %)	F6 (Gelucire 1 %)	F7 (Percirol 12 %)	F8	F9	F10 (Gelucire 1 %)	F11 (Percirol 12 %)	F12	F13 (Percirol 10 %)	F14 (Percirol 10 %)	F15 (Gelucire 2 %)	Optimized CVD-SLNs Formula
0	0	0	0	0	0	0	0	0	0	0	0	0	0	0	0	0
0.25	4	5	4	13	9	0	0	6	2	0	2	3	3	2	1	5.5
0.5	10	10	12	19	17	2	4	15	4	3	5	6	7	5	6	11.2
1	19	16	18	23	28	5	7	25	8	6	9	13	10	10	10	17.55
1.5	27	28	27	32	31	13	16	36	13	14	17	19	17	14	15	23.1
2	36	33	37	37	39	21	26	43	19	19	25	24	22	19	20	28.3
2.5	43	39	40	47	43	32	38	51	32	30	33	35	29	25	27	35.1
3	48	48	47	61	54	40	44	60	43	38	42	43	39	35	37	41.4
4	57	57	56	70	66	46	52	69	51	49	53	58	50	52	50	53.7
6	69	70	68	79	79	58	63	79	66	60	69	66	67	66	63	70.1
8	82	79	80	85	88	70	70	87	75	69	78	76	75	74	75	81.3
10	91	89	90	93	93	79	82	94	83	78	84	87	85	85	85	89.6
12	94	97	96	97	96	86	88	98	95	89	96	94	92	93	90	93.5
Cumulative amount
Time	F1	F2	F3	F4	F5	F6	F7	F8	F9	F10	F11	F12	F13	F14	F15	Optimized
0	0	0	0	0	0	0	0	0	0	0	0	0	0	0	0	0
15	0.5	0.625	0.5	1.625	1.125	0	0	0.75	0.25	0	0.25	0.375	0.375	0.25	0.125	0.6875
30	1.25	1.25	1.5	2.375	2.125	0.25	0.5	1.875	0.5	0.375	0.625	0.75	0.875	0.625	0.75	1.4
60	2.375	2	2.25	2.875	3.5	0.625	0.875	3.125	1	0.75	1.125	1.625	1.25	1.25	1.25	2.19375
90	3.375	3.5	3.375	4	3.875	1.625	2	4.5	1.625	1.75	2.125	2.375	2.125	1.75	1.875	2.8875
120	4.5	4.125	4.625	4.625	4.875	2.625	3.25	5.375	2.375	2.375	3.125	3	2.75	2.375	2.5	3.5375
150	5.375	4.875	5	5.875	5.375	4	4.75	6.375	4	3.75	4.125	4.375	3.625	3.125	3.375	4.3875
180	6	6	5.875	7.625	6.75	5	5.5	7.5	5.375	4.75	5.25	5.375	4.875	4.375	4.625	5.175
240	7.125	7.125	7	8.75	8.25	5.75	6.5	8.625	6.375	6.125	6.625	7.25	6.25	6.5	6.25	6.7125
360	8.625	8.75	8.5	9.875	9.875	7.25	7.875	9.875	8.25	7.5	8.625	8.25	8.375	8.25	7.875	8.7625
480	10.25	9.875	10	10.625	11	8.75	8.75	10.875	9.375	8.625	9.75	9.5	9.375	9.25	9.375	10.1625
600	11.375	11.125	11.25	11.625	11.625	9.875	10.25	11.75	10.375	9.75	10.5	10.875	10.625	10.625	10.625	11.2
720	11.75	12.125	12	12.125	12	10.75	11	12.25	11.875	11.125	12	11.75	11.5	11.625	11.25	11.6875
